# Supplementary material for: An evaluation of the public’s Knowledge, Attitudes and Practices (KAP) in Trinidad and Tobago regarding sharks and shark consumption
Source: PLoS One. 2020 Jun 9;15(6):e0234499. doi: 10.1371/journal.pone.0234499 (PMC7282724; doi:10.1371/journal.pone.0234499)
Supplement: S2 Appendix — (XLSX) [file pone.0234499.s002.xlsx]

## Sheet: Knowledge
VIF<10<5 = No Multi-colinarity																						Normality
Coefficientsa
Model		Unstandardized Coefficients		Standardized Coefficients	t	Sig.	Collinearity Statistics
		B	Std. Error	Beta			Tolerance	VIF
1	(Constant)	5.15302	1.67242		3.08118	0.00216852
	Island_1=Trinidad_2=Tobago	2.12114	0.529814	0.168216	4.00356	7.12659e-05	0.968168	1.03288
	Gender_Male 1- Female -2	-0.832372	0.394396	-0.0876457	-2.1105	0.0352815	0.991066	1.00901
	Age	-0.460429	0.139587	-0.140251	-3.29851	0.001037	0.945404	1.05775
	Education	1.13304	0.30709	0.157813	3.68959	0.000247738	0.934252	1.07038
	Area of Residence	0.0949777	0.406244	0.00983963	0.233795	0.815234	0.964954	1.03632
	Employment	0.185118	0.406587	0.0189067	0.455297	0.649081	0.991177	1.0089
a. Dependent Variable: ALL_KNOWLEDGE
Collinearity Diagnosticsa
Model		Eigenvalue	Condition Index	Variance Proportions
				(Constant)	Island_1=Trinidad_2=Tobago	Gender_Male 1- Female -2	Age	Education	Area of Residence	Employment
1	1	6.43933	1	0.000328092	0.00199674	0.00213644	0.00302506	0.0014246	0.00229231	0.00240121
	2	0.156623	6.41198	0.000159874	0.0468219	0.0167677	0.756185	0.0190136	0.0153477	0.000241967
	3	0.112081	7.57973	1.77423e-05	0.033399	0.12821	0.00196365	0.0618049	0.574877	0.0817916
	4	0.10874	7.6953	0.000485922	0.27862	0.000701945	0.0367607	0.0207647	0.100681	0.495684
	5	0.0975154	8.12613	1.2131e-05	0.201081	0.469295	0.000178186	0.000164497	0.0804017	0.262099
	6	0.0742305	9.31385	0.00147055	0.187513	0.246498	6.81249e-05	0.506014	0.028733	0.0529169
	7	0.0114794	23.6843	0.997526	0.250567	0.136391	0.20182	0.390813	0.197667	0.104866
a. Dependent Variable: ALL_KNOWLEDGE
Data is not autocorrelated
Durbin-Watson
1.61134
Descriptives						Tests of Normality
			Statistic	Std. Error			Kolmogorov-Smirnova			Shapiro-Wilk
ALL_KNOWLEDGE	Mean		8.02469	0.199116			Statistic	df	Sig.	Statistic	df	Sig.
	95% Confidence Interval for Mean	Lower Bound	7.63359			ALL_KNOWLEDGE	0.123876	567	3.26877e-23	0.934723	567	4.8965e-15
		Upper Bound	8.41579			a. Lilliefors Significance Correction
	5% Trimmed Mean		7.73467
	Median		7
	Variance		22.48
	Std. Deviation		4.7413
	Minimum		0
	Maximum		26
	Range		26
	Interquartile Range		5
	Skewness		0.974076	0.102598
	Kurtosis		0.816527	0.20484

## Sheet: Attitude
VIF<10<5 = No Multi-colinarity
Coefficientsa
Model		Unstandardized Coefficients		Standardized Coefficients	t	Sig.	Collinearity Statistics
		B	Std. Error	Beta			Tolerance	VIF
1	(Constant)	4.99698	0.446925		11.1808	3.26618e-26
	Island_1=Trinidad_2=Tobago	-0.414186	0.141584	-0.126082	-2.92538	0.00358721	0.968168	1.03288
	Gender_Male 1- Female -2	0.0647297	0.105396	0.0261624	0.61416	0.539372	0.991066	1.00901
	Age	-0.1081	0.0373022	-0.126395	-2.89795	0.00391097	0.945404	1.05775
	Education	0.108043	0.0820646	0.0577639	1.31656	0.188552	0.934252	1.07038
	Currently live	0.204245	0.108562	0.0812211	1.88137	0.0604667	0.964954	1.03632
	Employment	0.0815612	0.108653	0.0319751	0.750655	0.453192	0.991177	1.0089
a. Dependent Variable: ALL_ATTITUDES
Collinearity Diagnosticsa
Model		Eigenvalue	Condition Index	Variance Proportions
				(Constant)	Island_1=Trinidad_2=Tobago	Gender_Male 1- Female -2	Age	Education	Currently live	Employment
1	1	6.43933	1	0.000328092	0.00199674	0.00213644	0.00302506	0.0014246	0.00229231	0.00240121
	2	0.156623	6.41198	0.000159874	0.0468219	0.0167677	0.756185	0.0190136	0.0153477	0.000241967
	3	0.112081	7.57973	1.77423e-05	0.033399	0.12821	0.00196365	0.0618049	0.574877	0.0817916
	4	0.10874	7.6953	0.000485922	0.27862	0.000701945	0.0367607	0.0207647	0.100681	0.495684
	5	0.0975154	8.12613	1.2131e-05	0.201081	0.469295	0.000178186	0.000164497	0.0804017	0.262099
	6	0.0742305	9.31385	0.00147055	0.187513	0.246498	6.81249e-05	0.506014	0.028733	0.0529169
	7	0.0114794	23.6843	0.997526	0.250567	0.136391	0.20182	0.390813	0.197667	0.104866
a. Dependent Variable: ALL_ATTITUDES
Data is not autocorrelated
Durbin-Watson
1.723
Descriptives						Tests of Normality
			Statistic	Std. Error			Kolmogorov-Smirnova			Shapiro-Wilk
ALL_ATTITUDES	Mean		4.91358	0.0518497			Statistic	df	Sig.	Statistic	df	Sig.
	95% Confidence Interval for Mean	Lower Bound	4.81174			ALL_ATTITUDES	0.27217	567	2.57311e-119	0.791247	567	2.48238e-26
		Upper Bound	5.01542			a. Lilliefors Significance Correction
	5% Trimmed Mean		5.05232
	Median		5
	Variance		1.52432
	Std. Deviation		1.23463
	Minimum		0
	Maximum		6
	Range		6
	Interquartile Range		2
	Skewness		-1.51959	0.102598
	Kurtosis		2.48541	0.20484

## Sheet: Practice
VIF<10<5 = No Multi-colinarity
Coefficientsa
Model		Unstandardized Coefficients		Standardized Coefficients	t	Sig.	Collinearity Statistics
		B	Std. Error	Beta			Tolerance	VIF
1	(Constant)	3.47877	0.572277		6.07883	2.31661e-09
	Island_1=Trinidad_2=Tobago	0.203358	0.181191	0.0490338	1.12234	0.262224	0.968525	1.0325
	Gender_Male 1- Female -2	0.366564	0.135058	0.117198	2.71412	0.00686161	0.991438	1.00864
	Age	0.00120274	0.0479461	0.00110813	0.0250853	0.979996	0.947343	1.05558
	Education	0.0274889	0.105083	0.011633	0.261591	0.793738	0.934787	1.06976
	Currently live	-0.036883	0.139198	-0.011599	-0.264968	0.791137	0.964701	1.03659
	Employment	0.220065	0.139413	0.0681521	1.57852	0.115043	0.991723	1.00835
a. Dependent Variable: TOTAL_PRACTICE_SCORE
Collinearity Diagnosticsa
Model		Eigenvalue	Condition Index	Variance Proportions
				(Constant)	Island_1=Trinidad_2=Tobago	Gender_Male 1- Female -2	Age	Education	Currently live	Employment
1	1	6.43975	1	0.000328757	0.00200049	0.00214131	0.0030158	0.00142739	0.00229205	0.00240364
	2	0.155526	6.43477	0.000166172	0.0496094	0.0180133	0.75636	0.019287	0.0128731	0.000221428
	3	0.112293	7.57284	2.70334e-05	0.0271918	0.125869	0.000613198	0.0651124	0.594624	0.0655002
	4	0.108627	7.69957	0.000456289	0.27102	0.000859446	0.0411315	0.0174436	0.0771369	0.534262
	5	0.0979693	8.10755	1.7091e-05	0.214233	0.470431	1.3304e-05	0.000327355	0.0846758	0.237432
	6	0.0743273	9.30809	0.00146874	0.186669	0.245351	2.12336e-07	0.506114	0.0309553	0.0541188
	7	0.0115057	23.658	0.997536	0.249277	0.137336	0.198866	0.390288	0.197443	0.106062
a. Dependent Variable: TOTAL_PRACTICE_SCORE
Durbin-Watson
1.777
Descriptives
			Statistic	Std. Error		Tests of Normality
TOTAL_PRACTICE_SCORE	Mean		4.58377	0.0659489			Kolmogorov-Smirnova			Shapiro-Wilk
	95% Confidence Interval for Mean	Lower Bound	4.45424				Statistic	df	Sig.	Statistic	df	Sig.
		Upper Bound	4.71331			TOTAL_PRACTICE_SCORE	0.168768	567	2.39197e-44	0.9436	567	7.4201e-14
	5% Trimmed Mean		4.54733			a. Lilliefors Significance Correction
	Median		4
	Variance		2.46603
	Std. Deviation		1.57036
	Minimum		1
	Maximum		8
	Range		7
	Interquartile Range		1
	Skewness		0.384479	0.102598
	Kurtosis		-0.279318	0.20484
