# Supplementary material for: An evaluation of the public’s Knowledge, Attitudes and Practices (KAP) in Trinidad and Tobago regarding sharks and shark consumption
Source: PLoS One. 2020 Jun 9;15(6):e0234499. doi: 10.1371/journal.pone.0234499 (PMC7282724; doi:10.1371/journal.pone.0234499)
Supplement: S3 Appendix — (XLSX) [file pone.0234499.s003.xlsx]

## Sheet: Tables for Figs 1-3
Frequency and percentage of respondents who correctly identified anthropogenic factors which might affect fish/shark populations in Trinidad and Tobago. (See Fig 1)					Frequency and percentage of respondents who correctly identified ways in which anthropogenic disruptions might affect fish/shark populations in Trinidad and Tobago. (See Fig 2)				Frequency and percentage of respondents who correctly named types of shark found in Trinidad and Tobago. (See Fig 3)
	Number Correct	% Correct				Number Correct	% Correct			Number Correct	% Correct
Oil & gas exploration /drilling	389	68.6			Reduce numbers	424	74.8		Hammerhead/Shapo	218	38.4
Improper solid waste disposal	247	43.6			Contamination	228	40.2		Sand/Nurse	76	13.4
Overfishing	230	40.6			Health of the fish	217	38.3		Tiger shark	60	10.6
Petrochemical refining operations	225	39.7			Loss of species	155	27.3		Blue shark	52	9.2
Climate change	128	22.6			Loss of habitat	139	24.5		Blacktip/Blackfin	47	8.3
Agrochemical industries	124	21.9			Loss of prey	77	13.6		Puppy shark	32	5.6
Sewage disposal	123	21.7			Other	5	0.9		Morrow/Mako	30	5.3
Metal industries	118	20.8							Other	23	4.1
Fuels from boats	116	20.5							Bull/Baby Ow	21	3.7
Fishing effort /efficiency	67	11.8							Buss Pot/Gummy	5	0.9
Paint industries	65	11.5
Paper industries	40	7.1
Pollution (source unspecified)	33	5.8
Other	20	3.5
Habitat loss	6	1.1
Invasive species	3	0.5

## Sheet: Table for Fig 4
Attitude Profile for Likert Scale Questions (See Fig 4)
	Strongly Agree	Agree	Neutral	Disagree	Strongly Disagree
I should not consume fish if I know it contains unsafe levels of heavy metals.	53.1	36	6	3.5	1.2
Consuming an endangered shark species is not desirable.	43.4	39	9.3	6.5	1.2
Fishing of endangered shark species should be banned.	54.9	31.7	8.3	4.6	0.4

## Sheet: Tables for Figs 5-9
Popularity of different fish among consumers (See Fig 5)				Reasons for purchasing shark (See Fig 6)				Popularity of different venues for purchasing shark (See Fig 7)				Popularity of various forms in which shark is purchased for personal preparation (See Fig 8)				Popularity of methods for cooking shark (See Fig 9)
Type of Fish	Number	%		Reason for Purchasing	Number	%		Place Shark is Purchased	Number	%		Form in Which Shark is Purchased	Number	%		Curried	115	0.348485
Carite	285	0.502646		Taste	209	52.5126		Street/Beach Stall (Precooked)	186	0.328042		Fresh	279	0.845455		Stewed	56	0.169697
Kingfish	261	0.460317		Cost	179	44.9749		Wholesale Fish Vendor	171	0.301587		Frozen uncooked	82	0.248485		Baked	61	0.184848
Redfish	210	0.37037		Availability	117	29.397		Fishers/Fish Depot	89	0.156966		Salted	19	0.0575758		Grilled	45	0.136364
Salmon	191	0.336861		Appearance	61	15.3266		Market	74	0.130511		Precooked frozen	12	0.0363636		Steamed	55	0.166667
Shark	152	0.268078		Type of dish	53	13.3166		Grocery	59	0.104056		Dried/dehydrated	9	0.0272727		Boiled	49	0.148485
Cavalli	107	0.188713		Amount of bones	49	12.3116		Personal Catch	27	0.047619						Fried	330	1
Sardines	76	0.134039		Custom/Cultural Reasons	43	10.804		Restaurant (Pre-cooked)	26	0.0458554						Other	1	0.0030303
Herring/cod	70	0.123457		Easy to prepare	38	9.54774		Frozen Seafood Retailers	13	0.0229277
Cro Cro	60	0.10582		Odour	37	9.29648
Mahi-mahi	60	0.10582		Health benefits	26	6.53266
‘Fried dry’	52	0.0917108		Family/Friends	19	4.77387
Grouper	46	0.0811287		Media/Advertising	9	2.26131
Catfish	41	0.0723104		Other	4	1.00503
Moonshine	40	0.0705467		Size	3	0.753769
Marlin	33	0.0582011
Flying fish	33	0.0582011
‘Bechin’	29	0.0511464
Barracuda	23	0.0405644
Racando	21	0.037037
Cutlass fish	18	0.031746
Tuna	17	0.0299824
Swordfish	13	0.0229277
Wahoo	13	0.0229277
Bonito	13	0.0229277
Snapper	10	0.0176367
Lionfish	7	0.0123457
Parrotfish	2	0.00352734
