# Supplementary material for: An evaluation of the public’s Knowledge, Attitudes and Practices (KAP) in Trinidad and Tobago regarding sharks and shark consumption
Source: PLoS One. 2020 Jun 9;15(6):e0234499. doi: 10.1371/journal.pone.0234499 (PMC7282724; doi:10.1371/journal.pone.0234499)
Supplement: S7 Appendix — (XLSX) [file pone.0234499.s007.xlsx]

## Sheet: T&T Shark KAP Practice context 
I.D.number	DEMOGRAPHICS_SECTION	Island_1Trinidad_2Tobago	Gender_Male1Female2	Age	Education	Currentlylive	Employment	SECTION_C._BEHAVIOUR_ASSSOCIATED_WITH_SHARK_AND_COMMERCIAL_FISH	Q33If_‘Yes’_for_question_28_what_marine_fish_do_you_normally	Q33Carite	Q33Kingfish	Q33Redfish	Q33Grouper	Q33Shark	Q33Salmon	Q33Cavalli	Q33Lionfish	Q33Racando	Q33CroCro	Q33Marlin	Q33Other_specify	Q33Flying_fish	Q33Swordfish	Q33Moonshine	Q33Barracuda	Q33Catfish	Q33Wahoo	Q33Mahimahi	Q33Herringcod	Q33Cutlass_fish	Q33‘Bechin’	Q33Sardines	Q33‘Fried_dry’	Q33‘snapper’	Q33‘Bonito’	Q33‘Tuna’	Q33‘Parrot_fish’	Q42If_‘Yes’_for_question_39_or_40_where_do_youtheybuy_shark	Q42Fishing_depotDirectly_from_fisherman	Q42Market	Q42Grocery	Q42Restaurant	Q42Foodstreet_stand	Q42Fish_vendor	Q42Personal_catch	Q42Frozen_seafood_retailers	Q43aIf_‘Yes’_for_question_39_or_40_do_youthey_prepare_it_at	Q43b_If_‘Yes’_to_question_43a_what_form_do_youthey_buy_shark	Q43bFrozen_uncooked
1		2	1	5	2	2	1						1		1						1							1						1
2		2	1	2	1	2	1				1					1					1		1			1								1	1	1	1			1							1
3		2	1	2	2	1	1					1		1		1																							1								1
4		2	1	2	2	1	1				1	1	1	1	1	1				1		1				1		1	1			1							1
5		2	1	4	2	1	1				1					1												1											1								1
8		2	1	4	2	2	1									1					1							1						1										1			1
10		2	1	3	2	1	1									1					1				1									1			1						1
11		2	1	5	2	2	1				1				1	1																															2
12		2	2	2	1	1	1					1					1				1							1						1									1
13		2	1	3	2	1	1				1					1					1	1						1							1				1								1
14		2	1	4	2	1	1				1					1					1				1			1							1	1			1						1		1
15		2	1	3	2	1	1									1					1							1				1							1								1
16		2	2	4	2	1	1														1																							1			1
17		2	1	4	1	1	1																																1								1
20		2	1	2	2	1	1																		1			1											1								1
22		2	2	3	2	1	1					1	1	1							1							1						1					1								1
23		2	1	4	2	1	1				1	1	1									1						1
24		2	2	3	1	1	1					1		1														1											1								1
25		2	2	3	1	1	1					1		1																											1						1		1
26		2	2	4	2	1	1				1	1																1
27		2	1	4	2	1	1				1	1																1																1			1
30		2	2	3	1	1	1				1	1
32		2	1	3	2	2	1																																						1
33		2	1	4	1	2	1				1	1	1												1			1															1				2
34		2	1	3	2	2	1														1															1
35		2	1	2	2	2	1																																						1		2
36		2	2	2	1	1	2				1	1	1	1								1																						1			1
37		2	1	3	1	1	1				1	1													1							1	1						1								1
39		2	1	2	2	1	2			1	1		1	1	1	1		1						1		1					1								1						1		1
40		2	2	1	1	1	2				1	1																1															1	1			1
41		2	2	2	2	2	1				1	1																					1
42		2	2	1	1	2	2					1
43		2	1	3	4	1	1						1
44		2	2	2		1	2
45		2	2	3	2	2	1																					1
46		2	1	2	1	1	1				1
47		2	2	1	1	1	2
49		2	1	6	2	1	2
50		2	1	4	2	2	1				1	1													1																			1			1
51		2	1	2	1	2	2			1		1		1	1																								1		1						1		1
52		2	2	4	3	1	2																									1
53		2	2	2	1	1	1				1	1	1									1			1
54		2	1	2	1	1	2				1	1
55		2	1	2	1	1	2			1		1			1						1															1							1				1
56		2	2	2	1	1	2				1	1		1															1															1			1
57		2	1	2	2	1	1				1	1		1								1			1				1			1							1					1			1
58		2	1	2	1	1	2				1	1		1			1					1	1							1									1	1				1			1		1
59		2	2	2	1	1	1					1																																1			1
60		2	1	4	2	1	1				1	1		1								1			1		1	1		1														1			1
61		2	2	5	1	1	1				1	1	1			1	1			1		1	1		1		1	1
62		2	1	5	1	1	1				1	1	1			1	1					1			1		1	1
63		2	2	2	1	1	1															1						1
64		2	2	2	2	2	1					1																																1			1
65		2	1	2	1	2	1				1			1								1				1																	1				2
66		2	1	4	1	1	1				1	1		1														1															1				2
69		2	2	2	1	1	1															1
70		2	2	2	1	2	1
71		2	1	5	2	2	1				1	1	1			1	1					1			1		1	1
72		2	2	4	1	1	1				1	1	1									1					1	1	1														1				2
73		2	2	2	2	1	1																					1															1				2
74		2	1	2	2	1	1																					1	1
76		2	2	3	1	1						1	1																														1				2
77		2	2	3	1	1	1				1											1						1															1	1			1
78		2	2	5	2	2	1					1	1									1						1															1				2
79		2	2	2	1	1	2				1	1		1															1															1			1
80		2	2	2	1	2	2			1	1			1		1																	1						1					1			1
81		2	2	2	1	1	2									1
82		2	2	2	1	1	2								1
83		2	2	2	1	2	2				1	1				1																												1	1		1
84		2	2	2	1	2	2				1	1							1																				1								1
85		2	1	5	2	1	1																																				1	1			1
86		2	2	2	1	2	2				1	1																																1			1		1
87		2	2	2	1	2	2				1	1		1		1									1		1		1													1	1				2
88		2	1	2	1	2	2			1																						1								1							1		1
90		2	2	5	4	2	2			1	1	1										1			1							1
92		2	2	3	1	2	2			1		1
94		2	1	3	2	2	1			1	1	1		1	1	1				1		1				1	1		1			1												1			1		1
95		2	2	2	1	2	1				1	1		1															1															1	1		1		1
96		2	1	2	1	2	2			1					1			1	1					1		1					1	1
97		2	2	2	1	2	2				1	1													1			1															1				2
98		2	1	3	1	2	1				1	1	1	1								1							1			1											1	1			1		1
99		2	1	4	4	2	1			1	1	1		1		1													1										1		1		1	1	1		1		1
100		2	1	4	4	2	2			1	1		1	1		1	1					1	1			1			1	1	1	1	1												1		1
102		2	1	5	3	2	2				1											1										1							1	1	1			1			1
103		2	1	3	2	1	1									1						1																	1	1	1	1	1	1		1	1
104		2	1	5	3	2	1			1	1	1	1	1		1				1								1																	1		1
105		2	2	4	3	1	1			1	1	1	1	1		1				1			1		1																				1		1
106		2	1	3	2	1	1				1	1		1								1																		1	1	1					1
108		2	1	5	3	1	1			1	1	1				1																							1		1						2
109		2	1	3	2	1	1			1				1		1						1																	Missing answer	Missing answer	Missing answer	Missing answer	Missing answer	Missing answer	Missing answer	Missing answer	2		1
110		2	1	4	2	1	1																																		1						2
112		2	2	2	1	2	1				1	1	1			1																										1	1				2
113		2	2	5	2	1	1				1					1				1	1																							1			1
114		2	1	2	2	2	1				1	1		1		1																							1	1	1	1	1	1		1	1		1
115		1	2	2						1	1																		1
116		1	2	5	1	2	2			1	1													1
117		1	2	3	2	2	1			1		1			1																													1			1
118		1	2	4	2	2	2			1	1			1																														1			1
120		1	2	3								1																															1				2
121		1	1	1	1	1	1					1				1																	1											1			1
122		1	1	3	2	2	2			1	1	1			1	1		1	1					1															1					1			1
123		1	2	3	1		1			1	1			1		1					Snapper																							1			1
124		1	2	2	2	2	1			1		1																						1										1			1
125		1	1	3	2	2	2			1											Zelwan, Butterfly																						1				2
126		1	2	2	3	2	2				1			1	1					1																										1	1		1
127		1	2	2	1	2	1			1														1									1
128		1	1	2	1	2	2			1														1						1										1							1
129		1	1	5	1	2	2			1	1																																	1			1
130		1	2	5	1	2	1			1	1																																	1			1
131		1	1	5	2	2	2			1	1					1																												1			1
132		1	1	2	1	2	1			1	1	1	1	1	1	1		1	1	1	Zelwan	1	1	1	1		1	1			1	1	1											1			1
133		1	2	4	2	2	1			1						1					Bonito					1									1					1				1			1
134		1	1	2	2	2	2				1			1		1					Zelwan																						1	1			1
135		1	2	4	1	2	1			1				1		1					Zelwan, Bachin			1							1													1			1
136		1	1	5	1	2	1			1		1												1																	1						1		1
137		1	2	3	1	2	1			1		1				1					Snapper													1										1			1
139		1		5			1					1			1	1
140		1	1	2	2	2	1					1																																1			1
141		1	1	3	1	2	1				1					1					Tuna							1								1							1				2
142		1	1	3	2	2	1				1																																	1			1
143		1	1	5	1	2	1							1	1						Tuna	1														1					1						1		1
144		1	2	3	1	2	1			1	1	1			1									1																			1				2
145		1	1	5	2	2	1			1	1				1																										1						1		1
146		1	2	3	1	2	1			1	1					1			1		Bonito																								1		1
147		1	1	2	2	2	1			1																									1										1		1
148		1	2	2	1	2	2			1		1									Bonito																						1				2
149		1	1	5	1	2	1			1			1						1	1	Anchow, Bonito/ Zelwan														1				1					1			1
150		1	1	2	3	2	1			1																																		1			1
151		1	1	2	1	2	2								1																												1				2
152		1	2	4	1	2	1			1	1	1		1							paj/ grunt/ Zelwon																							1			1
153		1	1	4	2	2	1			1				1		1																												1			1
154		1	1	2	1	2	1			1	1	1		1	1						Grunt																								1		1
155		1	2	6	2	2	1			1		1		1							Mullet								1				1											1			1
156		1	2	2	3	2	2			1	1
157		1	2	5	1	2	2			1	1																																	1			1
158		1	2	3	2	2	2																	1
159		1		1	1	2	2			1		1		1		1														1														1			1
161		1	1	6	2	2	2			1	1	1			1	1																												1			1
162		1	2	3	1	2	1				1					1					Anchow
163		1	2	6	2	2	2				1					1					Zelwon			1
164		1	2	3	3	2	1
165		1	2	4	2	2	2							1																												1					2
166		1	1	3	1	2	1			1	1	1									Zelwon/ melwish																						1	1			1		1
167		1	1	2	1	2	1				1																																	1			1
168		1	2	2	1	2	2			1	1	1									Zelwan		1																				1			1	1
169		1	1	6	1	2	2			1	1	1	1	1	1	1	1	1	1		Zelwon/ Bonito/ Mullet/ pampano			1	1		1			1						1									1		1
171		1	2	4						1	1			1	1	1					Zelwan																						1	1			1
172		1	2	6	2	2	2			1		1																			1									1							1
173		1	1	6	1	2	2			1						1								1																				1			1
174		1	1	5	3	2	2			1	1			1	1				1		slapjack/ bluewing/ snapper/ anchow/ zelwan/ plateau/ panpano			1							1				1									1			1
175		1	1	3	3	2	1			1	1			1							Zelwan/ Anchoy																							1			1
176		1		2	1	2	1			1	1	1		1	1				1		Brochaus			1				1																1			1
177		1	2	2	1	2	1																																	1							1
178		1	2	2	1	2	2			1	1																		1
179		1	2	5	1	2	2			1	1												1
180		1	2	5	2	2	1			1	1	1			1																													1			1
181		1	2	4	2	2	2			1	1			1																														1			1
183		1	2	3								1																															1				2
184		1	1	1	1	1	1					1				1																	1											1			1
185		1	1	3	2	2	2			1	1	1			1	1		1	1					1															1					1			1
186		1	2	3	1	2	1			1	1	1		1		1					Snapper													1										1			1
187		1	2	2	2	2	1			1		1																																1			1
188		1	1	2	2	2	2							1	1						Tuna															1							1				1
189		1	1	3	1	1	1			1											Tuna															1							1				2
190		1	1	4	1	1	1			1				1																													1	1			1		1
191		1	2	2	1	2	1				1	1		1	1														1														1				2
192		1	2	3	1	1	2			1	1		1								Ancho								1		1								1	1	1						1
193		1	1	5	2	1	2			1		1				1			1																									1			1
194		1	2	3	1	1	1			1	1				1
195		1	2	4	1	1	1			1					1																												1				1		1
196		1	1	2	1	1	1			1																																	1				2
197		1	2	2	2	1	2			1	1	1			1													1				1											1				2
198		1	1	3	1	1	1														Tuna												1			1						1					2
199		1	2	6	1	1	1			1					1																								1								1		1
200		1	1	4	3	1	2														Tuna															1							1				2
201		1	1	4	1	1	1			1	1				1					1				1					1				1										1				2
202		1	2	6	1		1			1	1	1
203		1	1	4	1	1	2								1								1			1						1	1								1	1		1			1		1
204		1	1	1	1	1	1				1			1	1																	1	1								1	1					1		1
205		1	1	5	2	1	2				1			1																											1						1		1
206		1	1	1	1	1	1			1	1	1		1	1																								1	1	1	1		1	1		1		1
207		1	2	6	2	1	3			1		1							1	1											1	1											1				2
208		1	2	4	1	1	2				1			1	1																1	1											1	1			1
209		1	2	2	1	1	1			1	1			1																		1									1					1	1		1
210		1	1	2	1	1	2			1	1																														1						1		1
211		1	2	2	1	1	2				1			1	1													1	1			1									1					1	1		1
212		1	2	3	1	1	1			1	1	1			1	1
213		1	1	5	1	1	1
214		1	1	5	2	1	1			1	1					1				1
215		1	1	2	2	2	1				1				1							1						1				1
216		1	1	6	1	1	2			1	1	1			1																		1											1
217		1	2	2	3		1			1	1			1	1																									1				1			1
225		1	2	4
226		1	1	2	1	1	2					1			1																	1	1											1			1		1
227		1	1	4	1	1	1
228		1	1	3	2	2	1			1		1							1																								1
229		1	2	6	1	1	1				1	1			1									1
230		1	1	5	3	1	2			1	1																				1		1						1								1
231		1	2	3	2	1	1							1																										1	1						1
232		1	1	4	2	1	2			1	1			1										1			1	1			1	1	1
233		1	1	3	1	1	1
234		1	2	6	2	1	1			1	1	1			1	1			1														1						1	1	1			1			1
235		1	1	3	3	1	1			1	1	1							1					1																			1				2
236		1	1	5	1	2	1			1	1				1	1			1																								1				2
237		1	2	2	2	2	1			1									1													1											1				2
238		1	1	4	1	1	1			1	1	1												1																			1
239		1	2	3	2	1	1												1																				1								1
240		1	1	5	2	1	1								1																												1				2
241		1	2	5	2	2	1			1					1																												1				2
242		1	2	6	2	1	1			1
243		1			3	2	2
248		1	2	4											1					1									1				1								1						1		1
249		1	2	5	2	1	1				1	1																													1			1			1		1
250		1	1	2	3	1	1				1																												1					1			1		1
251		1	1	6	1	1	2			1	1			1					1																				1					1			1
252		1	2	6	3	1	2				1			1																									1								1
253		1	2	4	2	1	1			1	1	1			1				1										1			1												1			1
255		1	1	3	2	1	2				1	1														1													1				1				1
256		1	2	5	1	1	1			1	1	1		1																									1	1			1	1			1
257		1	2	2	1	1	1			1	1	1			1	1		1										1				1											1				2
258		1	2	4	1	1	1			1	1	1		1	1											1		1	1				1							1	1	1	1	1			1		1
259		1	2	2	1	1	1				1																														1	1		1			1
260		1	1	5	2	1	2			1	1	1							1														1							1	1			1			3
261		1	2	4	2	1	2			1	1	1										1																	1	1			1				1
262		1	1	4	1	1	1			1	1	1																1
263		1	1	2	2	1	1			1	1	1		1						1												1							1								1		1
264		1	2	6	1	1	2				1			1																									1								1
265		1	2	6	2	1	2				1			1																									1					1			1
266		1	1	4	2	2	2
267		1	2	4	3	1	1			1	1			1																									1								1
268		1	1	3	2	1	1			1	1								1	1						1						1							1								1
269		1	2	6	2	1	1				1			1																									1		1						1		1
270		1	1	5	1	1	1				1		1	1																									1								1
271		1	1	5	2	1	1				1			1																										1							2
272		1	1	6	2	1	2																																				1	1			1
273		1	1	2	2	1	2			1				1	1					1						1																	1				2
274		1	2	4	1	1	1			1		1		1															1										1		1						1
275		1	2	3	1	1	1			1	1	1		1														1	1														1				2
276		1	2	3	1	1	1			1	1					1								1		1						1											1				2
277		1	1	2	1	1	1			1	1	1		1	1														1										1					1			1
278		1	1	3	1	1	1																																1	1	1		1	1			1
279		1	2	2	1	1	1					1			1														1		1	1	1
280		1	1	3	1	1	1			1	1	1	1	1	1	1		1		1				1	1	1		1	1	1	1	1	1						1	1	1			1	1		1
281		1	1	3	1	1	1			1	1				1					1								1	1
282		1	2	6	1	1	1			1	1	1		1	1				1	1						1		1	1			1	1						1	1	1	1	1	1		1	1		1
284		1	2	5	1	2	2			1					1	1
285		1	2	2	2	2				1						1													1															1			1
286		1	2	2	1	1	2			1				1	1	1																												1			1
287		1	1	5	1	1	1			1					1	1			1										1		1													1			1
288		1	2	3	2	1	2																																					1			1
289		1	1	2	2	1	1			1	1	1	1	1	1	1		1	1											1														1			1
290		1	1	6	1	2	1								1	1			1
291		1	2	2	3	2	1																																					1			1
292		1	2	2	1	2	1			1					1						Salt fish																				1						1		1
293		1	1	2	1	2	2			1		1			1			1								1				1	1													1			1
294		1	2	5	1	2	1			1						1													1				1											1			1
295		1	2	6	2	2	2			1									1
296		1	1	6	3	2	2			1					1	1			1										1	1			1
297		1	1	3	3	2	2			1					1	1		1	1					1					1	1
298		1	2	3	2	2	1			1	1				1	1												1				1								1				1			1
299		1	2	3	1	2	1
301		1	1	5	3	2	2			1					1	1		1												1			1											1			1
302		1	2	3	3	2	1			1	1																													1							1
303		1	1	3	2	2	1				1	1			1														1														1				2
304		1	1	2	1	2	2			1	1		1
305		1	1	2	2	2	1			1					1																								1					1			1
306		1	1	4	2	2	1			1	1	1			1														1			1	1						1					1			1
307		1	2	3	3	2	2			1	1																																	1			1
308		1	1	3	2	2	2					1			1																	1											1				2
309		1	2	2	2	2	2			1	1	1				1		1																					1		1	1					1		1
310		1	1	2	1	1	1																																				1				2
311		1	1	1	1	2	1
312		1	1	4	2	2	2			1	1				1																								1				1				1
313		1	2	2	2	1	1				1	1			1																								1								1
314		1	2	1	1	2	3			1						1															1
315		1	1	2	2	2	2			1	1	1			1	1										1																			1		1
316		1	2	2	2	2	1			1	1			1	1																										1		1				1		1
317		1	1	5	1	2	2					1			1																												1				2
318		1	1	2	1	2	1			1	1				1																	1	1							1			1				1
319		1	2	2	1	1	2					1		1	1														1	1		1	1						1				1				1
320		1	2	2	1	1	2					1			1																	1									1	1	1	1			1
321		1	2	2	1	2	2			1				1	1						Tuna											1				1							1				2
322		1	2	4	1	1	2			1		1			1																									1			1	1			1
323		1	2	3	4	1	2
324		1	2	2	4	1	1
325		1	1	2	1	2	2								1																											1	1				1
326		1	1	2	1	1	2					1		1	1																												1				2
327		1	1	3	1	1	2
328		1	2	2	4	1				1	1	1	1	1																										1	1						1
329		1	2	1	1	2	2			1	1	1		1	1			1								1						1									1			1	1		1		1
340		1	2	2	2	1	2
341		1	2	2	1	2	1			1	1	1			1																	1											1				2
342		1	1	2	1	2	1			1	1	1			1	1															1												1				2
343		1	2	4	2	1	1			1	1	1																	1														1				2
344		1	1	5	3	2	2
346		1	1	5			1			1	1	1	1		1	1																											1				1
347		1	1	2	1	2	1																																				1				2
348		1	2	1	1	1	1			1	1	1		1	1																									1				1	1		1
351		1	2	4	2	2	2			1				1	1	1																							1							1	1		1
352		1	2	2	2	2	1																																			1					1
353		1	2	4	4	1	1			1					1											1							1												1		1
354		1	1	5	3	2	1			1	1	1	1	1	1	1		1	1	1			1	1	1	1		Not sure	1	1	1	1	1												1		1
355		1	1		3	2	1						1		1						Grantic, Mullet, Bochae					1																		1			2
356		1	1	6	3	1	1			1	1	1
357		1	2	2	3	2	2			1	1			1																									1								1
358		1	2	3	1	2	2			1	1			1		1										1			1			1	1							1							1
359		1	1	2	2	2	1
360		1	1	2	2	2	1							1																													1	1			1		1
361		1	1	2	1	2	1			1		1	1	1					1																					1				1			1
362		1	1	3	1	2	1			1	1	1			1																													1			1
363		1	2	3	2	2	1			1	1			1		1					Tuna															1								1	1		1		1
365		1	1	4	2	2						1				1															1
366		1	1	2	2	1																																	1	1			1	1	1		1
367		1	1	6	1	2	1			1	1	1							1					1															1					1			1
368		1	2	6	3	2	2			1						1																												1			1
369		1	1		3	2	2			1		1	1	1					1							1														1							1
370		1	2	4	2	2	2					1			1	1
371		1	1	4	2	2	2																																					1			1
372		1	1	4	2	2	1			1	1								1					1
373		1	2	6	2	2	1
374		1	2	4	3	2	2			1	1			1		1										1													1					1			1
375		1	1	4	2	2	1			1	1					1										1													1								1
376		1	1	3	2	2	1				1
377		1	1	2	2	2	1			1	1	1		1																														1			1
378		1	1	6	2	2	1			1																																		1			1
379		1	1		2	2	1				1	1								1				1									1
380		1	2	3	3	2	1				1					1																							1								1
381		1	2	3	1	2	1			1	1	1
382		1	1	3	2	2	1			1	1	1		1	1	1								1																			1				2
383		1	2	3	2	2	1			1	1																																	1			1
384		1	1	2	1	2	1			1	1			1		1																	1		1				1					1			1
385		1	2	3	2	2	1			1	1	1		1																									1					1			1
386		1	2	2	1	2	1			1	1			1																									1					1			1
387		1	2	2	1	2	1			1	1																												1								1
388		1	2	5	1	2	1								1				1																					1			1				1
389		1	1	6	2	1	1			1																																	1				2
390		1	1		2	1	1			1	1			1																			1						1				1	1			1
391		1	1	2	2	1	2			1		1																																	1		1
392		1	1	2	2	1	1
393		1	2	4	2	1	1																																				1				1		1
395		1	1	2	1	1	1			1	1				1																												1				2
396		1	2	3	1	1	2			1					1																												1				2
397		1	1	2	2	1	1
398		1	1	5	1	1	2
399		1	1	4	4	1	2			1
400		1	2	3	1	1	1			1	1	1			1									1				1	1			1								1			1				1
401		1	1	3	1	1	1					1		1																													1				2
402		1	2	4	1	1	1				1																																1	1			1
403		1	2	4	1	1	2			1		1																												1			1	1			1
405		1	2	5	2	1	2			1					1																												1				2
406		1	2	5	1	1	2																																				1				2
407		1	1	4	2	1	1			1	1				1														1				1										1				2
408		1	2	2	2	1	1
409		1	2	3	1	1	2			1	1	1			1													1															1				1		1
410		1	1	2	1	1	1				1															1																	1				2
411		1	2	5	1	1	1																																				1				2
412		1	1	3	3	2	1			1	1																													1							1
413		1	2	6	2	1	1																																				1				2
414		1	2	2	4	1	2																																				1				2
415		1	1	2	1	1	1				1															1																	1				2
416		1	1	2	1	1	1			1																																	1				2
417		1		3	1	1	2							1	1																										1		1				1		1
418		1	1	4	1	1	1																																	1			1				1		1
419		1		3	2	1	1				1								1											1												1	1				2
420		1	1	4	2	1	1								1																												1				2
421		1	2	3	1	1	1			1	1	1												1																				1			1
422		1	2	2	2	1	1					1																																	1		1
423		1	1	2	1	1	2			1		1							1		Tilapia					1														1							1
424		1	1	2	1	2	1					1		1	1				1																									1			1
425		1	1	2	1	2	2			1		1			1				1																					1			1				1
426		1	1	6	2	2	2
427		1	2	2	3	2	2																																					1			1
428		1	1	6	1	1	2												1																					1							1
429		1	2	5	1	1	2
430		1	2	2	1	1	1								1				1		Tuna											1											1				2
431		1	1	2	1	1	1			1		1		1																													1	1			1
432		1	1	2	1	1	2			1		1			1				1																					1			1				1
433		1	2	2	1	2	2			1					1	1			1												1		1											1			1
434		1	2	4	1	2	2												1													1											1				2
435		1	1	6	2	2	1					1			1
436		1	1	6	1	1	2								1						Small mixfish/ scale fish											1								1							1
437		1	2	5	1	1	2					1			1																														1		1
438		1	2	4	3	2	2			1				1																														1			1
439		1	2	4	2	2	1			1	1	1		1	1				1		1							1				1							1					1			1
440		1	1	6	2	2	1							1																														1			1
441		1	2	2	2	2	1				1				1						Tuna			1								1			1								1				2
442		1	1	6	1	1	1								1						Tuna														1								1				2
443		1	1	6	2	1	2			1									1																								1				2
444		1	2	6	2	2	1			1	1				1																												1				2
445		1	2	3	2	2	2				1				1																												1				2
446		1	1	1	1	2	1							1	1						Tuna														1								1				2
447		1	2	2	3	2	2				1	1			1																												1				2
448		1	1	4	1	2	2			1					1																												1				2
449		1	2	3	2	2	1								1																												1				2
450		1	1	2	1	2	1			1	1	1		1	1							1						1														1	1				2
451		1	2	6	1	2	1			1		1			1				1				1					1															1				2
452		1	2	2	2	2	2								1																												1				2
458		1	2	2	3	2	2			1	1																																1				2
459		1	1	5	1	1	2			1	1			1																									1								1
460		1	2	3	2	1	1			1	1	1	1																														1				2
461		1	1	3	1	1	1								1																												1				2
462		1	1	2	1	1	1
463		1	2	1	1	1	1
464		1	2	4	2	1	2
465		1	1	5	3	1	1			1			1						1													1							1								1
466		1	2	2	1	1	2				1			1	1														1														1				2
467		1	2	1	1	1	1																																				1				2
468		1	1	2	1	1	2			1				1																		1									1						1		1
469		1	1	3	1	1	1			1	1	1		1														1															1	1			1
470		1	2	2	1	1	1																																1	1				1			1		1
471		1	1	3	1	1	2																						1												1						1		1
472		1	2	2	2	1	1			1			1			1				1				1	1	1	1	1															1			1	1		1
473		1	1	6	1	1	1					1		1		1			1					1									1										1				2
474		1	2	3	3	1	2			1	1			1	1														1			1											1				2
475		1	1	3	1	1	1			1	1	1		1	1	1			1					1			1		1				1						1	1				1			1
476		1	1	6	1	1	1
477		1	2	5	1	1	1				1	1																															1				2
478		1	2	3	1	1	1			1				1												1						1									1	1	1				1		1
479		1	2	3	1	1	1								1																												1				2
480		1	1	4	1	1	1			1					1						Shrimp								1														1				2
481		1	2	5	2	1	2																																				1				2
482		1	2	2	2	1	1			1				1												1						1									1		1	1			1		1
483		1	2	3	1	1	2				1																																1				3
484		1	1	2	1	1	1				1				1																	1								1	1						1		1
485		1	2	1	1	1	2
487		1	1	2	2	1	2			1				1	1																												1				3
488		1	2	1	1	1	1								1																												1
489		1	1	6	2	1	2			1	1	1	1			1										1														1			1				1
490		1	1	5	1	1	1				1			1																													1				2
491		1	1	3	1	1	1
492		1	2	4	1	1	1																																				1				2
493		1	2	2	1	1	1					1			1				1										1		1									1	1						1		1
494		1	2	1	1	1	2			1	1				1														1															1			1
495		1	2	2	1	1	2			1	1				1																												1				1
496		1	1	2	1	1	2					1	1												1	1				1		1								1			1				1		1
497		1	1	2	1	1	2			1	1	1			1																								1	1				1			3
498		1	2	1	1	1	2			1					1
501		1	2	6	2	1	1			1		1																			1												1	1			1
502		1	2	5	2	1	2				1				1																									1							1		1
503		1	2	4	1	1	1							1																														1			1		1
504		1	1	4	1		1			1	1			1	1	1		1	1	1								1	1		1	1	1						1	1				1			1		1
505		1	1	2	1	1	1					1		1	1																									1				1			1		1
506		1	1	2	1	1	1																																					1			1
507		1	2	3	1	2	2			1																														1							1
508		1	2	5	1	1	1			1					1	1													1												1		1				1		1
509		1	2	2	1	1	1			1	1
510		1	2	2	1	1	2			1					1					1	Tuna					1		1			1				1				1								1
511		1	2	2	1	1	1			1				1																			1							1	1						1		1
512		1	2	2	1	1	2					1																			1
513		1	2	2	2	1	1					1																			1												1	1			3		1
514		1	2	2	2	1	1			1	1	1		1		1																												1			1
515		1	2	2	1	1	1							1	1																	1									1					1	1		1
516		1	1	4	1	1	1																																				1				2
517		1	2	2	2	2	1			1					1				1										1				1										1				2
518		1	1	5	1	2	1			1	1	1	1	1	1	1			1	1		1		1	1	1		1	1		1	1	1											1			1
519		1	1	2	2	1	1																						1
520		1	2	2	1	1	2					1																											1								1
521		1	2	2	1	1	1			1	1	1		1		1																												1			1
522		1	1	2	1	1	1			1					1	1														1											1		1				1		1
523		1	1	3	1	1	2
524		1	1	2	2	1	1
525		1	2	2	1	1	2			1				1																											1					1	1		1
526		1	2	2	1	1	2			1	1			1		1							1																					1			1
527		1	1	2	1	1	2				1			1																									1		1	1	1				1
528		1	2	4	1	1	2																																					1			2
529		1	2	4	1	1	1																																				1				2
530		1	2	3	1	1	1			1	1				1																								1								1
531		1	2	3	1	1	1			1	1				1																								1								1
532		1	2	6	1	1	1			1	1																																			1	1
533		1	1	4	2	1	2				1	1			1						Tuna, mackerel								1			1			1									1			1
534		1	2	6	1	1	1			1		1		1																		1	1							1							1
535		1	2	3	1	1	2			1					1																												1				2
536		1	2	2	1	1	1				1		1	1	1					1
537		1	2	4	1	1	1			1	1	1			1					1		1										1									1		1				1		1
538		1	1	2	2	1	1			1	1				1																										1	1	1				1		1
539		1	2	2	2	1	1								1													1																1			1		1
540		1	2	5	2	1	2																																								1		1
541		1	1	4	1	1	2																																								2
542		1	1	2	1	2	1														Bufferfish																						1				2
543		1	1	4	2	1	1			1																																	1				2
544		1	1	4	1	1	1			1											Tuna and mackrel											1				1							1				2
545		1	2	6	1	1	1					1		1	1														1			1							1								1
546		1	1	6	1	1	2			1					1				1																					1							1
547		1	2	4	4	1	1			1																																		1			2
548		1	2	4	1	1	1																																					1			1		1
549		1	2	3	1	1	1			1	1				1																								1								1
550		1	1	3	1	1	1			1	1																												1								1
551		1	2	6	1	1	1			1	1																																			1	1
552		1	1	4	2	1	2				1	1			1						Tuna								1			1				1								1			1
553		1	2	6	1	1	1			1		1		1																		1	1							1							1
554		1	2	3	1	1	2			1					1																												1				2
555		1	2	2	1	1	1				1		1	1	1					1
556		1	2	4	1	1	1			1	1	1			1					1												1									1		1				1		1
557		1	1	2	2	1	1			1	1				1																										1	1	1				1		1
558		1	2	2	2	1	1								1													1																1			1		1
559		1	2	5	2	1	2																																								1		1
560		1	1	4	1	1	2																																								1
561		1	2	6	1	2	2					1		1	1																								1								1
562		1	1	2	1	1	2														Tuna															1							1				2
563		1	2	5	2	1	1			1	1								1																									1			1
564		1	2	3	2	1	1			1					1					1
565		1	2	6	3	1	1			1																			1										1								1
566		1	2	4	1	1	2																																				1				2
567		1	2	4	1	1	1														Name unknown																							1			1
568		1	2	6	2	1	1			1	1		1		1					1	Snapper, due fish	1					1	1	1					1										1			1
569		1	1	5	1	1	2			1																			1			1	1								1						1		1
570		1	2	6	1	1	2			1	1	1																																			2
571		1	1	6	2	1	2																																								2
572		1	1	3	2	1	1
573		1	2	4	2	1	1																						1
574		1	1	4	1	1	1				1	1		1																										1	1						1
575		1	2	6	1	1	1			1	1	1																																1			1
576		1	2	6	1	1	2			1	1	1		1	1				1	1																				1							1		1
577		1	1	6	3		2			1					1	1																									1						1		1
578		1	1	6	1	1	2				1		1	1	1																										1						1		1
579		1	2	2	1	1	2
580		1	1	5	1	1	2			1		1			1
581		1	2	2	2	1	1			1	1																													1			1				2
582		1	2	2	1	1	2			1	1	1											1																	1							1
583		1	2	4	2	1	1																																	1							1
584		1	2	6	2	1	1			1	1				1																									1							1
585		1	1	6	1	1	2						1																														1				1
586		1	2	5	2	1	2														Tuna											1				1							1				2
587		1	2	3	2	1	1									1																													1		1
588		1	2	5	2	1	1			1		1																											1								1
589		1	1	6	2	1	1			1		1																					1							1							1
590		1	1	3	1	1	2				1																																	1			1
591		1	2	2	2	1	1				1	1																												1							1
592		1	1	5	1	1	2																																				1	1			1
593		1	1	5	1	1	1			1	1				1																									1			1				1
594		1	1	5	3	1	1				1			1						1																			1				1				2
595		1	2	2	1	1	2			1	1	1		1																										1							1
596		1	1	5	1	1	2			1	1																												1				1				1
597		1	1	6	1	1	1			1											Shrimps			1																			1				2
598		1	1	4	2	1	2			1	1				1																													1			1
599		1	2	3	1	2	1			1	1			1		1		1																										1			1
600		1	1	2	1	2	1			1		1		1	1											1				1														1			1
601		1	1	4	1	2	1			1		1		1		1																								1							1		1
602		1	1	2	1	2	1			1					1																												1				2
603		1	1	1	1	1	2								1																	1
604		1	1	3	2	1	2								1									1								1											1	1			1
605		1	2	5	2	2	1			1	1															1														1							1		1
606		1	1	3	2	2	2			1	1	1		1	1																											1	1				1
607		1	2	3	1	1	1			1	1			1	1			1														1							1					1			1
608		1	2	3	1	1	1			1	1	1		1	1				1							1						1	1									1	1				2
609		1	1	2	1	2	2					1																					1						1					1			1
612		1	2	4	3	2	2			1	1	1	1	1	1	1			1									1	1		1	1	1										1	1			1
613		1	1	3	1	2	1			1				1	1													1												1		1					1		1
614		1	2	1	1	1	2																																					1			1
615		1	2	5	2	1	2											1											1														1				3
617		1	1	3	2	2	2
618		1	2	5	1	2	1			1		1																															1				2
619		1	2	4	3	2	2			1	1			1	1	1			1					1		1			1			1	1											1			1		1
620		1	1	4	2	2	1			1	1																																1				2
621		1	2	3	1	2	1					1																	1											1							1
622		1	2	3	2	2	1								1																	1								1							1
623		1	2	3	1	2	1																			1																		1			1
624		1	2	4	1	2	1			1		1		1	1			1																										1			1
625		1	2	5	2	2	1
626		1	1	6	2	2	2			1		1			1														1														1				2
627		1	2	4	2	2	1			1		1																	1														1				2
628		1	2	5	2	2	1			1		1			1														1														1				2
629		1	1	4	2	2	1			1		1				1		1																									1				2
630		1	2	2	2	2	1			1																			1														1				2
631		1	2	5	1	2	2
632		1	2	4	2	2	1			1		1			1														1														1	1			1		1
632		1	2	4	1	2	1
[truncated: 29 more columns]
